# Supplementary material for: Localization of Na+ channel clusters in narrowed perinexi of gap junctions enhances cardiac impulse transmission via ephaptic coupling: a model study
Source: J Physiol. 2021 Oct 4;599(21):4779–811. doi: 10.1113/JP282105 (PMC9293295; doi:10.1113/JP282105)
Supplement: Supplementary file 2 — Statistical Summary Document [file TJP-599-4779-s001.xlsx]

## Sheet: Statistical Summary Table
Statistical Summary Document
Manuscript Title:	Localization of Na+ channel clusters in narrowed perinexi of gap junctions enhances cardiac impulse transmission via ephaptic coupling: a model study
Authors:	Ena Ivanovic and Jan P. Kucera
Animal model used, if applicable:	Not applicable (computational study)
Underlying hypothesis:	Na+ channel clusters located inside narrowed perinexi (regions surrounding gap junction plaques in cardiac intercalated discs) facilitate action potential transmission via ephaptic coupling when gap junctional coupling is decreased.
Definitions of ‘n’:	Not applicable, because the simulations presented in this article were conducted using a deterministic model
Statistical summary table:	Not applicable, because the simulations presented in this article were conducted using a deterministic model
Experimental question number	Finding/ conclusion	Experimental location/variable	Mean value	Standard Deviation	n	Exact P value	Figure/table in which data are presented	Units	Data comparisons	Statistical test	Any other experimental factors	Comments
Multiple tests of the same question are shown in different rows		e.g. cortex vs cerebellum or genotype	(or other summary statistic)	(SD)	(value)	If P is considered significant against a stated confidence limit, authors may indicate this in bold.The exact value must be stated unless P is less than 0.0001, in which case < is permitted.			e.g. WT vs KO		e.g. subjects’ age or sex	e.g. observation
1
2
3
4
5
6
7
8
9
10
11
12
13
14
15
16
17
18
19
20
